# Supplementary material for: ﻿A new species of Southeast Asian dwarf tarantula in the genus Phlogiellus Pocock, 1897, from Lao PDR (Theraphosidae, Selenocosmiinae)
Source: Zookeys. 2025 Jul 22;1247:19–43. doi: 10.3897/zookeys.1247.155398 (PMC12344373; doi:10.3897/zookeys.1247.155398)
Supplement: XML Treatment for Phlogiellus khampheng [file zookeys.1247.155398-treatment1.xml]

<!DOCTYPE tp:taxon-treatment
  PUBLIC "-//TaxonX//DTD Taxonomic Treatment Publishing DTD v0 20100105//EN" "tax-treatment-NSO.dtd">
<tp:taxon-treatment xmlns:tp="http://www.plazi.org/taxpub"><tp:treatment-meta><kwd-group><label>Taxon classification</label><kwd>
                <named-content content-type="kingdom">Animalia</named-content>
              </kwd><kwd>
                <named-content content-type="order">Araneae</named-content>
              </kwd><kwd>
                <named-content content-type="family">Theraphosidae</named-content>
              </kwd></kwd-group><mixed-citation publication-type="journal"><person-group><name><surname>Sriranan</surname><given-names>Patipan</given-names></name><name><surname>Songsangchote</surname><given-names>Chaowalit</given-names></name><name><surname>Sihavong</surname><given-names>Odeth</given-names></name><name><surname>Sayavongsa</surname><given-names>Phoukhanh</given-names></name><name><surname>Sidavong</surname><given-names>Keolamphanh</given-names></name><name><surname>Satakoun</surname><given-names>Lilammone</given-names></name><name><surname>Inkhavilay</surname><given-names>Khamla</given-names></name><name><surname>Chomphuphuang</surname><given-names>Narin</given-names></name><name><surname>Gabriel</surname><given-names>Ray</given-names></name></person-group><article-title>﻿A new species of Southeast Asian dwarf tarantula in the genus <italic><tp:taxon-name><tp:taxon-name-part taxon-name-part-type="genus" reg="Phlogiellus">Phlogiellus</tp:taxon-name-part></tp:taxon-name></italic> Pocock, 1897, from Lao PDR (<tp:taxon-name><tp:taxon-name-part taxon-name-part-type="family">Theraphosidae</tp:taxon-name-part></tp:taxon-name>, <tp:taxon-name><tp:taxon-name-part taxon-name-part-type="subfamily">Selenocosmiinae</tp:taxon-name-part></tp:taxon-name>)</article-title><source>Zookeys</source><day>22</day><month>07</month><year>2025</year><volume>1247</volume><fpage>19</fpage><lpage>43</lpage><pub-id pub-id-type="doi">10.3897/zookeys.1247.155398</pub-id></mixed-citation></tp:treatment-meta><tp:nomenclature><label>﻿</label><tp:taxon-name>
              <object-id xmlns:xlink="http://www.w3.org/1999/xlink" content-type="arpha" xlink:type="simple">07076CE3-0077-51C1-BDE2-1D76B2030376</object-id>
              <tp:taxon-name-part taxon-name-part-type="genus" reg="Phlogiellus">Phlogiellus</tp:taxon-name-part>
              <tp:taxon-name-part taxon-name-part-type="species" reg="khampheng">khampheng</tp:taxon-name-part>
              <object-id xmlns:xlink="http://www.w3.org/1999/xlink" content-type="zoobank" xlink:type="simple">https://zoobank.org/B4A410EB-D1C9-4B4F-BB62-C448CA78E9C9</object-id>
            </tp:taxon-name><tp:taxon-authority>Sriranan, Songsangchote &amp; Chomphuphuang</tp:taxon-authority><tp:taxon-status xmlns:xlink="http://www.w3.org/1999/xlink" xlink:type="simple">sp. nov.</tp:taxon-status><xref ref-type="fig" rid="F1">Figs 1</xref><xref ref-type="fig" rid="F2">, 2</xref><xref ref-type="fig" rid="F3">, 3</xref><xref ref-type="fig" rid="F4">, 4</xref><xref ref-type="fig" rid="F5">, 5</xref><xref ref-type="fig" rid="F6">, 6</xref><xref ref-type="fig" rid="F7">, 7</xref><xref ref-type="fig" rid="F8">, 8A, B</xref><xref ref-type="fig" rid="F9">, 9</xref></tp:nomenclature><tp:treatment-sec sec-type="type material" id="SECID0E2VAE"><title>Type material.</title><p><bold>Lao PDR</bold>: <bold><italic>Holotype</italic></bold> • ♂ (NUoL00058–PKP0001). <bold><italic>Paratypes</italic></bold> • 1 ♂ (NUoL00058–PKP0002), • 4 ♀ (NUoL00058–PKP0003, NUoL00058–PKP0004, NUoL00058–PKP0005, NUoL00058–PKP0006), deposited at NUOL, <bold>Lao PDR: Pakse</bold>: Champasack Province (<named-content xmlns:xlink="http://www.w3.org/1999/xlink" content-type="dwc:verbatimCoordinates" xlink:type="simple"><named-content content-type="geo-json" specific-use="{&#34;type&#34;:&#34;Point&#34;,&#34;coordinates&#34;:[105.815611,15.093417]}" id="NCID0EOWAE" xlink:type="simple">15°05'36.3"N, 105°48'56.2"E</named-content></named-content>), elevation 265 m, 23 Aug. 2023, Patipan Sriranan, Chaowalit Songsangchote, Odeth Sihavong, Phoukhanh Sayavongsa, Keolamphanh Sidavong, Lilammone Satakoun, Wuttikrai Khaikaew, Paveen Piyatrakulchai and Narin Chomphuphuang leg.</p><fig id="F2" position="float" orientation="portrait"><object-id xmlns:xlink="http://www.w3.org/1999/xlink" content-type="doi" xlink:type="simple">10.3897/zookeys.1247.155398.figures2</object-id><object-id xmlns:xlink="http://www.w3.org/1999/xlink" content-type="zenodo_dep_id" xlink:type="simple">16405523</object-id><object-id xmlns:xlink="http://www.w3.org/1999/xlink" content-type="arpha" xlink:type="simple">7F9E44B7-BE6E-506C-949D-76125255BF74</object-id><label>Figures 2.</label><caption><p><italic><tp:taxon-name><tp:taxon-name-part taxon-name-part-type="genus" reg="Phlogiellus">Phlogiellus</tp:taxon-name-part><tp:taxon-name-part taxon-name-part-type="species" reg="khampheng">khampheng</tp:taxon-name-part></tp:taxon-name></italic> sp. nov. <bold>A.</bold> Holotype ♂, NUoL00058–PKP0001; <bold>B.</bold> Paratype ♀, NUoL00058–PKP0003.</p></caption><graphic xmlns:xlink="http://www.w3.org/1999/xlink" xlink:href="zookeys-1247-019_article-155398__-g002.jpg" position="float" orientation="portrait" xlink:type="simple" id="oo_1379322.jpg"><uri content-type="original_file" xlink:type="simple">https://binary.pensoft.net/fig/1379322</uri></graphic></fig></tp:treatment-sec><tp:treatment-sec sec-type="diagnosis" id="SECID0EPXAE"><title>Diagnosis.</title><p><italic><tp:taxon-name><tp:taxon-name-part taxon-name-part-type="genus" reg="Phlogiellus">Phlogiellus</tp:taxon-name-part><tp:taxon-name-part taxon-name-part-type="species" reg="khampheng">khampheng</tp:taxon-name-part></tp:taxon-name></italic> sp. nov. was included in <italic><tp:taxon-name><tp:taxon-name-part taxon-name-part-type="genus" reg="Phlogiellus">Phlogiellus</tp:taxon-name-part></tp:taxon-name></italic> based on the presence of a strong single retrolateral keel on the male embolus and a third claw on leg IV. <italic><tp:taxon-name><tp:taxon-name-part taxon-name-part-type="genus" reg="Phlogiellus">P.</tp:taxon-name-part><tp:taxon-name-part taxon-name-part-type="species" reg="khampheng">khampheng</tp:taxon-name-part></tp:taxon-name></italic> sp. nov. is classified in the <italic><tp:taxon-name><tp:taxon-name-part taxon-name-part-type="genus" reg="Yamia">Yamia</tp:taxon-name-part></tp:taxon-name></italic> group (<xref ref-type="bibr" rid="B18">Kishida 1920</xref>) of <italic><tp:taxon-name><tp:taxon-name-part taxon-name-part-type="genus" reg="Phlogiellus">Phlogiellus</tp:taxon-name-part></tp:taxon-name></italic>, similar to <italic><tp:taxon-name><tp:taxon-name-part taxon-name-part-type="genus" reg="Phlogiellus">P.</tp:taxon-name-part><tp:taxon-name-part taxon-name-part-type="species" reg="aper">aper</tp:taxon-name-part></tp:taxon-name></italic>, <italic><tp:taxon-name><tp:taxon-name-part taxon-name-part-type="genus" reg="Phlogiellus">P.</tp:taxon-name-part><tp:taxon-name-part taxon-name-part-type="species" reg="birulai">birulai</tp:taxon-name-part></tp:taxon-name></italic>, <italic><tp:taxon-name><tp:taxon-name-part taxon-name-part-type="genus" reg="Phlogiellus">P.</tp:taxon-name-part><tp:taxon-name-part taxon-name-part-type="species" reg="brevipes">brevipes</tp:taxon-name-part></tp:taxon-name></italic>, <italic><tp:taxon-name><tp:taxon-name-part taxon-name-part-type="genus" reg="Phlogiellus">P.</tp:taxon-name-part><tp:taxon-name-part taxon-name-part-type="species" reg="bundokalbo">bundokalbo</tp:taxon-name-part></tp:taxon-name></italic>, <italic><tp:taxon-name><tp:taxon-name-part taxon-name-part-type="genus" reg="Phlogiellus">P.</tp:taxon-name-part><tp:taxon-name-part taxon-name-part-type="species" reg="daweiensis">daweiensis</tp:taxon-name-part></tp:taxon-name></italic>, <italic><tp:taxon-name><tp:taxon-name-part taxon-name-part-type="genus" reg="Phlogiellus">P.</tp:taxon-name-part><tp:taxon-name-part taxon-name-part-type="species" reg="longipalpus">longipalpus</tp:taxon-name-part></tp:taxon-name></italic>, <italic><tp:taxon-name><tp:taxon-name-part taxon-name-part-type="genus" reg="Phlogiellus">P.</tp:taxon-name-part><tp:taxon-name-part taxon-name-part-type="species" reg="moniqueverdezae">moniqueverdezae</tp:taxon-name-part></tp:taxon-name></italic>, <italic><tp:taxon-name><tp:taxon-name-part taxon-name-part-type="genus" reg="Phlogiellus">P.</tp:taxon-name-part><tp:taxon-name-part taxon-name-part-type="species" reg="mutus">mutus</tp:taxon-name-part></tp:taxon-name></italic>, <italic><tp:taxon-name><tp:taxon-name-part taxon-name-part-type="genus" reg="Phlogiellus">P.</tp:taxon-name-part><tp:taxon-name-part taxon-name-part-type="species" reg="quanyui">quanyui</tp:taxon-name-part></tp:taxon-name></italic>, <italic><tp:taxon-name><tp:taxon-name-part taxon-name-part-type="genus" reg="Phlogiellus">P.</tp:taxon-name-part><tp:taxon-name-part taxon-name-part-type="species" reg="raveni">raveni</tp:taxon-name-part></tp:taxon-name></italic>, and <italic><tp:taxon-name><tp:taxon-name-part taxon-name-part-type="genus" reg="Phlogiellus">P.</tp:taxon-name-part><tp:taxon-name-part taxon-name-part-type="species" reg="watasei">watasei</tp:taxon-name-part></tp:taxon-name></italic> due to the absence of maxillary lyra in female specimens. The <italic><tp:taxon-name><tp:taxon-name-part taxon-name-part-type="genus" reg="Phlogiellus">P.</tp:taxon-name-part><tp:taxon-name-part taxon-name-part-type="species" reg="khampheng">khampheng</tp:taxon-name-part></tp:taxon-name></italic> sp. nov. differs from <italic><tp:taxon-name><tp:taxon-name-part taxon-name-part-type="genus" reg="Phlogiellus">P.</tp:taxon-name-part><tp:taxon-name-part taxon-name-part-type="species" reg="aper">aper</tp:taxon-name-part></tp:taxon-name></italic>, <italic><tp:taxon-name><tp:taxon-name-part taxon-name-part-type="genus" reg="Phlogiellus">P.</tp:taxon-name-part><tp:taxon-name-part taxon-name-part-type="species" reg="birulai">birulai</tp:taxon-name-part></tp:taxon-name></italic>, <italic><tp:taxon-name><tp:taxon-name-part taxon-name-part-type="genus" reg="Phlogiellus">P.</tp:taxon-name-part><tp:taxon-name-part taxon-name-part-type="species" reg="brevipes">brevipes</tp:taxon-name-part></tp:taxon-name></italic>, <italic><tp:taxon-name><tp:taxon-name-part taxon-name-part-type="genus" reg="Phlogiellus">P.</tp:taxon-name-part><tp:taxon-name-part taxon-name-part-type="species" reg="daweiensis">daweiensis</tp:taxon-name-part></tp:taxon-name></italic>, <italic><tp:taxon-name><tp:taxon-name-part taxon-name-part-type="genus" reg="Phlogiellus">P.</tp:taxon-name-part><tp:taxon-name-part taxon-name-part-type="species" reg="longipalpus">longipalpus</tp:taxon-name-part></tp:taxon-name></italic>, <italic><tp:taxon-name><tp:taxon-name-part taxon-name-part-type="genus" reg="Phlogiellus">P.</tp:taxon-name-part><tp:taxon-name-part taxon-name-part-type="species" reg="mutus">mutus</tp:taxon-name-part></tp:taxon-name></italic>, and <italic><tp:taxon-name><tp:taxon-name-part taxon-name-part-type="genus" reg="Phlogiellus">P.</tp:taxon-name-part><tp:taxon-name-part taxon-name-part-type="species" reg="watasei">watasei</tp:taxon-name-part></tp:taxon-name></italic> in having all metatarsal scopulae undivided, and differs from <italic><tp:taxon-name><tp:taxon-name-part taxon-name-part-type="genus" reg="Phlogiellus">P.</tp:taxon-name-part><tp:taxon-name-part taxon-name-part-type="species" reg="raveni">raveni</tp:taxon-name-part></tp:taxon-name></italic> and female <italic><tp:taxon-name><tp:taxon-name-part taxon-name-part-type="genus" reg="Phlogiellus">P.</tp:taxon-name-part><tp:taxon-name-part taxon-name-part-type="species" reg="bundokalbo">bundokalbo</tp:taxon-name-part></tp:taxon-name></italic> in tarsal scopula division (divided on tarsus II, III and IV). The male <italic><tp:taxon-name><tp:taxon-name-part taxon-name-part-type="genus" reg="Phlogiellus">P.</tp:taxon-name-part><tp:taxon-name-part taxon-name-part-type="species" reg="khampheng">khampheng</tp:taxon-name-part></tp:taxon-name></italic> sp. nov. differs from <italic><tp:taxon-name><tp:taxon-name-part taxon-name-part-type="genus" reg="Phlogiellus">P.</tp:taxon-name-part><tp:taxon-name-part taxon-name-part-type="species" reg="brevipes">brevipes</tp:taxon-name-part></tp:taxon-name></italic>, <italic><tp:taxon-name><tp:taxon-name-part taxon-name-part-type="genus" reg="Phlogiellus">P.</tp:taxon-name-part><tp:taxon-name-part taxon-name-part-type="species" reg="daweiensis">daweiensis</tp:taxon-name-part></tp:taxon-name></italic>, <italic><tp:taxon-name><tp:taxon-name-part taxon-name-part-type="genus" reg="Phlogiellus">P.</tp:taxon-name-part><tp:taxon-name-part taxon-name-part-type="species" reg="moniqueverdezae">moniqueverdezae</tp:taxon-name-part></tp:taxon-name></italic>, <italic><tp:taxon-name><tp:taxon-name-part taxon-name-part-type="genus" reg="Phlogiellus">P.</tp:taxon-name-part><tp:taxon-name-part taxon-name-part-type="species" reg="quanyui">quanyui</tp:taxon-name-part></tp:taxon-name></italic>, <italic><tp:taxon-name><tp:taxon-name-part taxon-name-part-type="genus" reg="Phlogiellus">P.</tp:taxon-name-part><tp:taxon-name-part taxon-name-part-type="species" reg="raveni">raveni</tp:taxon-name-part></tp:taxon-name></italic>, and <italic><tp:taxon-name><tp:taxon-name-part taxon-name-part-type="genus" reg="Phlogiellus">P.</tp:taxon-name-part><tp:taxon-name-part taxon-name-part-type="species" reg="watasei">watasei</tp:taxon-name-part></tp:taxon-name></italic>, except <italic><tp:taxon-name><tp:taxon-name-part taxon-name-part-type="genus" reg="Phlogiellus">P.</tp:taxon-name-part><tp:taxon-name-part taxon-name-part-type="species" reg="longipalpus">longipalpus</tp:taxon-name-part></tp:taxon-name></italic>, by having a longer and more slender embolus with a distinct curve (Fig. <xref ref-type="fig" rid="F8">8</xref>). It can be further distinguished from <italic><tp:taxon-name><tp:taxon-name-part taxon-name-part-type="genus" reg="Phlogiellus">P.</tp:taxon-name-part><tp:taxon-name-part taxon-name-part-type="species" reg="moniqueverdezae">moniqueverdezae</tp:taxon-name-part></tp:taxon-name></italic> by the narrower width at the base of the embolus. <italic><tp:taxon-name><tp:taxon-name-part taxon-name-part-type="genus" reg="Phlogiellus">P.</tp:taxon-name-part><tp:taxon-name-part taxon-name-part-type="species" reg="khampheng">khampheng</tp:taxon-name-part></tp:taxon-name></italic> sp. nov. can also be distinguished from <italic><tp:taxon-name><tp:taxon-name-part taxon-name-part-type="genus" reg="Phlogiellus">P.</tp:taxon-name-part><tp:taxon-name-part taxon-name-part-type="species" reg="moniqueverdezae">moniqueverdezae</tp:taxon-name-part></tp:taxon-name></italic> by geographical distribution with <italic><tp:taxon-name><tp:taxon-name-part taxon-name-part-type="genus" reg="Phlogiellus">P.</tp:taxon-name-part><tp:taxon-name-part taxon-name-part-type="species" reg="moniqueverdezae">moniqueverdezae</tp:taxon-name-part></tp:taxon-name></italic> being found nearly 1,000 km away across the Gulf of Thailand. Furthermore, the male <italic><tp:taxon-name><tp:taxon-name-part taxon-name-part-type="genus" reg="Phlogiellus">P.</tp:taxon-name-part><tp:taxon-name-part taxon-name-part-type="species" reg="khampheng">khampheng</tp:taxon-name-part></tp:taxon-name></italic> sp. nov. can be distinguished by the angle between the lowest and highest point of the embolus (<abbrev xmlns:xlink="http://www.w3.org/1999/xlink" xlink:title="Angle between the lowest and highest point of the embolus" id="ABBRID0E6EAG" xlink:type="simple">ALH</abbrev>), which is 59°, compared to 77° in <italic><tp:taxon-name><tp:taxon-name-part taxon-name-part-type="genus" reg="Phlogiellus">P.</tp:taxon-name-part><tp:taxon-name-part taxon-name-part-type="species" reg="longipalpus">longipalpus</tp:taxon-name-part></tp:taxon-name></italic> and 44° in <italic><tp:taxon-name><tp:taxon-name-part taxon-name-part-type="genus" reg="Phlogiellus">P.</tp:taxon-name-part><tp:taxon-name-part taxon-name-part-type="species" reg="moniqueverdezae">moniqueverdezae</tp:taxon-name-part></tp:taxon-name></italic> (Fig. <xref ref-type="fig" rid="F8">8</xref>). The female of <italic><tp:taxon-name><tp:taxon-name-part taxon-name-part-type="genus" reg="Phlogiellus">P.</tp:taxon-name-part><tp:taxon-name-part taxon-name-part-type="species" reg="khampheng">khampheng</tp:taxon-name-part></tp:taxon-name></italic> sp. nov. differs from all other species in the <italic><tp:taxon-name><tp:taxon-name-part taxon-name-part-type="genus" reg="Yamia">Yamia</tp:taxon-name-part></tp:taxon-name></italic> group in the shape of the female spermathecae (Except female <italic><tp:taxon-name><tp:taxon-name-part taxon-name-part-type="genus" reg="Phlogiellus">P.</tp:taxon-name-part><tp:taxon-name-part taxon-name-part-type="species" reg="aper">aper</tp:taxon-name-part></tp:taxon-name></italic> does not have described) which are twin receptacles with sub-apical buds (Fig. <xref ref-type="fig" rid="F6">6</xref>).</p></tp:treatment-sec><tp:treatment-sec sec-type="description" id="SECID0E5GAG"><title>Description.</title><p><bold>Male. <italic>Holotype</italic></bold> ♂ NUoL00058–PKP0001: Color dark brown in life (Fig. <xref ref-type="fig" rid="F2">2A</xref>). Total length 16.89 (including chelicerae); carapace 5.23 width, 6.29 length, 1.77 high; procurved deep fovea (Fig. <xref ref-type="fig" rid="F3">3G</xref>), 0.98 width; carapace dark brown, with cover of short, grayish white hairs dorsally, chocolate brown on lateral margins (Fig. <xref ref-type="fig" rid="F2">2A</xref>), Ocular tubercle 1.22 width, 0.75 length, Clypeus absent. <abbrev xmlns:xlink="http://www.w3.org/1999/xlink" xlink:title="Posterior eye row" id="ABBRID0EUHAG" xlink:type="simple">PER</abbrev> slightly recurved and <abbrev xmlns:xlink="http://www.w3.org/1999/xlink" xlink:title="Anterior eye row" id="ABBRID0EYHAG" xlink:type="simple">AER</abbrev> slightly procurved; eyes whitish, <abbrev xmlns:xlink="http://www.w3.org/1999/xlink" xlink:title="Anterior lateral eyes" id="ABBRID0E3HAG" xlink:type="simple">ALE</abbrev> larger than the round <abbrev xmlns:xlink="http://www.w3.org/1999/xlink" xlink:title="Anterior median eyes" id="ABBRID0EAIAG" xlink:type="simple">AME</abbrev>; <abbrev xmlns:xlink="http://www.w3.org/1999/xlink" xlink:title="Anterior median eyes" id="ABBRID0EEIAG" xlink:type="simple">AME</abbrev> 0.20 length 0.19 width; <abbrev xmlns:xlink="http://www.w3.org/1999/xlink" xlink:title="Anterior lateral eyes" id="ABBRID0EIIAG" xlink:type="simple">ALE</abbrev> 0.32 length 0.19 width; <abbrev xmlns:xlink="http://www.w3.org/1999/xlink" xlink:title="Posterior lateral eyes" id="ABBRID0EMIAG" xlink:type="simple">PLE</abbrev> 0.27 length 0.17 width; <abbrev xmlns:xlink="http://www.w3.org/1999/xlink" xlink:title="Posterior median eyes" id="ABBRID0EQIAG" xlink:type="simple">PME</abbrev> 0.21 length 0.15 width; eye interdistances: <abbrev xmlns:xlink="http://www.w3.org/1999/xlink" xlink:title="Posterior median eyes" id="ABBRID0EUIAG" xlink:type="simple">PME</abbrev>–<abbrev xmlns:xlink="http://www.w3.org/1999/xlink" xlink:title="Posterior median eyes" id="ABBRID0EYIAG" xlink:type="simple">PME</abbrev> 0.57; <abbrev xmlns:xlink="http://www.w3.org/1999/xlink" xlink:title="Posterior median eyes" id="ABBRID0E3IAG" xlink:type="simple">PME</abbrev>–<abbrev xmlns:xlink="http://www.w3.org/1999/xlink" xlink:title="Posterior lateral eyes" id="ABBRID0EAJAG" xlink:type="simple">PLE</abbrev> 0.04; <abbrev xmlns:xlink="http://www.w3.org/1999/xlink" xlink:title="Posterior lateral eyes" id="ABBRID0EEJAG" xlink:type="simple">PLE</abbrev>–<abbrev xmlns:xlink="http://www.w3.org/1999/xlink" xlink:title="Posterior lateral eyes" id="ABBRID0EIJAG" xlink:type="simple">PLE</abbrev> 0.83; <abbrev xmlns:xlink="http://www.w3.org/1999/xlink" xlink:title="Anterior lateral eyes" id="ABBRID0EMJAG" xlink:type="simple">ALE</abbrev>–<abbrev xmlns:xlink="http://www.w3.org/1999/xlink" xlink:title="Posterior lateral eyes" id="ABBRID0EQJAG" xlink:type="simple">PLE</abbrev> 0.13; <abbrev xmlns:xlink="http://www.w3.org/1999/xlink" xlink:title="Anterior lateral eyes" id="ABBRID0EUJAG" xlink:type="simple">ALE</abbrev>–<abbrev xmlns:xlink="http://www.w3.org/1999/xlink" xlink:title="Posterior median eyes" id="ABBRID0EYJAG" xlink:type="simple">PME</abbrev> 0.20; <abbrev xmlns:xlink="http://www.w3.org/1999/xlink" xlink:title="Anterior lateral eyes" id="ABBRID0E3JAG" xlink:type="simple">ALE</abbrev>–<abbrev xmlns:xlink="http://www.w3.org/1999/xlink" xlink:title="Anterior lateral eyes" id="ABBRID0EAKAG" xlink:type="simple">ALE</abbrev> 0.70; <abbrev xmlns:xlink="http://www.w3.org/1999/xlink" xlink:title="Anterior median eyes" id="ABBRID0EEKAG" xlink:type="simple">AME</abbrev>–<abbrev xmlns:xlink="http://www.w3.org/1999/xlink" xlink:title="Posterior median eyes" id="ABBRID0EIKAG" xlink:type="simple">PME</abbrev> 0.14; <abbrev xmlns:xlink="http://www.w3.org/1999/xlink" xlink:title="Anterior median eyes" id="ABBRID0EMKAG" xlink:type="simple">AME</abbrev>–<abbrev xmlns:xlink="http://www.w3.org/1999/xlink" xlink:title="Anterior median eyes" id="ABBRID0EQKAG" xlink:type="simple">AME</abbrev> 0.20; <abbrev xmlns:xlink="http://www.w3.org/1999/xlink" xlink:title="Anterior median eyes" id="ABBRID0EUKAG" xlink:type="simple">AME</abbrev>–<abbrev xmlns:xlink="http://www.w3.org/1999/xlink" xlink:title="Anterior lateral eyes" id="ABBRID0EYKAG" xlink:type="simple">ALE</abbrev> 0.08; and <abbrev xmlns:xlink="http://www.w3.org/1999/xlink" xlink:title="Anterior median eyes" id="ABBRID0E3KAG" xlink:type="simple">AME</abbrev>–<abbrev xmlns:xlink="http://www.w3.org/1999/xlink" xlink:title="Posterior lateral eyes" id="ABBRID0EALAG" xlink:type="simple">PLE</abbrev> 0.27. Chelicerae 3.23 length, 2.18 width, dark brown with eight teeth (Fig. <xref ref-type="fig" rid="F3">3A, B</xref>), three horizontal rows with a series of needle form striker &lt;40 (Fig. <xref ref-type="fig" rid="F3">3C</xref>), Labium dark brown, 1.17 width, 0.84 length with 211 cuspules. Maxilla dark brown, 1.13 width, 2.16 length with 114 cuspules, covered with orange setae on prolateral surface and maxillary lyra absent (Fig. <xref ref-type="fig" rid="F3">3E</xref>). Sternum dark brown, 2.70 width, 3.11 length with soft white hairs and strong dark hairs, with 3 pairs of sigillae present near lateral margin of coxa I, II, and III (Fig. <xref ref-type="fig" rid="F3">3D</xref>) . Anterior pair 0.16 from sternal margin 0.07 width, 0.11 length; median pair 0.19 from sternal margin 0.10 width, 0.20 length; posterior pair 0.40 from sternal margin 0.17 width, 0.40 length.</p><fig id="F3" position="float" orientation="portrait"><object-id xmlns:xlink="http://www.w3.org/1999/xlink" content-type="doi" xlink:type="simple">10.3897/zookeys.1247.155398.figures3</object-id><object-id xmlns:xlink="http://www.w3.org/1999/xlink" content-type="zenodo_dep_id" xlink:type="simple">16405527</object-id><object-id xmlns:xlink="http://www.w3.org/1999/xlink" content-type="arpha" xlink:type="simple">A90846A0-C9C8-5748-9C53-887592D97DE2</object-id><label>Figures 3.</label><caption><p><italic><tp:taxon-name><tp:taxon-name-part taxon-name-part-type="genus" reg="Phlogiellus">Phlogiellus</tp:taxon-name-part><tp:taxon-name-part taxon-name-part-type="species" reg="khampheng">khampheng</tp:taxon-name-part></tp:taxon-name></italic> sp. nov. Holotype, ♂, NUoL00058–PKP0001. <bold>A.</bold> Chelicerae, retrolateral view; <bold>B.</bold> Chelicerae, prolateral view; <bold>C.</bold> Chelicerae striker, retrolateral view arrowed; <bold>D.</bold> Sternum, ventral view; <bold>E.</bold> Right maxilla, prolateral view; <bold>F.</bold> Spinneret, ventral view, <bold>G.</bold> Foveal groove, dorsal view. Scale bars: 1 mm.</p></caption><graphic xmlns:xlink="http://www.w3.org/1999/xlink" xlink:href="zookeys-1247-019_article-155398__-g003.jpg" position="float" orientation="portrait" xlink:type="simple" id="oo_1379323.jpg"><uri content-type="original_file" xlink:type="simple">https://binary.pensoft.net/fig/1379323</uri></graphic></fig><p><bold><italic>Abdomen</italic></bold> 5.06 width, 7.93 length dark brown covered with short dark brown and long grayish white hairs dorsally, ventrally, and laterally. Spinnerets dark brown, covered with dark brown, thin and long hairs (Fig. <xref ref-type="fig" rid="F3">3F</xref>) ; <abbrev xmlns:xlink="http://www.w3.org/1999/xlink" xlink:title="Posterior median spinnerets" id="ABBRID0EFNAG" xlink:type="simple">PMS</abbrev> 0.83 length, 0.30 width; <abbrev xmlns:xlink="http://www.w3.org/1999/xlink" xlink:title="Posterior lateral spinnerets" id="ABBRID0EJNAG" xlink:type="simple">PLS</abbrev> 3.74 length basal segment, median segment and apical segment (1.44, + 1.16, + 1.14), width (0.49, + 0.44, + 0.40). <bold><italic>Legs</italic></bold> dark brown, retrolateral and prolateral of femur covered with dark hair. coxa, trochanter, patella and tibia dark brown and covered with dark brown hairs, metatarsus dark brown, metatarsus leg I and II covered with short and long grayish white hairs (in apical tibia) (Fig. <xref ref-type="fig" rid="F2">2A</xref>). Spination: metatarsus III ventral 0–0–1 (apical), metatarsus III prolateral 0–0–3 (apical), metatarsus III retrolateral 0–0–1 (apical), metatarsus IV ventral 0–0–1 (apical), metatarsus IV prolateral 0–0–3 (apical), metatarsus IV retrolateral 0–0–1 (apical), Length of leg and palp segment show in Table <xref ref-type="table" rid="T1">1</xref>, tibial apophysis absent. Tarsal I, II, III with two claws and tarsus IV with three claws, teeth on claws absent. Scopula undivided on metatarsus. Scopula completely divided by row of long spines on tarsus III and IV, undivided on tarsus I and II. Pedipalps dark brown, covered with long and short grayish white hairs on tibia, two lobes dark brown scopula on cymbium, embolus and bulb light brown (Fig. <xref ref-type="fig" rid="F4">4</xref>).</p><table-wrap id="T1" position="float" orientation="portrait"><label>Table 1.</label><caption><p>Legs and palp measurements (in mm) of holotype ♂ NUoL00058–PKP0001 <italic><tp:taxon-name><tp:taxon-name-part taxon-name-part-type="genus" reg="Phlogiellus">Phlogiellus</tp:taxon-name-part><tp:taxon-name-part taxon-name-part-type="species" reg="khampheng">khampheng</tp:taxon-name-part></tp:taxon-name></italic> sp. nov.</p></caption><table id="TID0ENIBG" rules="all"><tbody><tr><th rowspan="1" colspan="1"/><th rowspan="1" colspan="1">I</th><th rowspan="1" colspan="1">II</th><th rowspan="1" colspan="1">III</th><th rowspan="1" colspan="1">IV</th><th rowspan="1" colspan="1">Palp</th></tr><tr><td rowspan="1" colspan="1">
                      <abbrev xmlns:xlink="http://www.w3.org/1999/xlink" xlink:title="Femur" id="ABBRID0EMPAG" xlink:type="simple">Fem</abbrev>
                    </td><td rowspan="1" colspan="1">5.31</td><td rowspan="1" colspan="1">4.06</td><td rowspan="1" colspan="1">3.69</td><td rowspan="1" colspan="1">4.92</td><td rowspan="1" colspan="1">2.99</td></tr><tr><td rowspan="1" colspan="1">Par</td><td rowspan="1" colspan="1">3.30</td><td rowspan="1" colspan="1">2.30</td><td rowspan="1" colspan="1">2.02</td><td rowspan="1" colspan="1">2.44</td><td rowspan="1" colspan="1">1.61</td></tr><tr><td rowspan="1" colspan="1">
                      <abbrev xmlns:xlink="http://www.w3.org/1999/xlink" xlink:title="Tibia" id="ABBRID0EXQAG" xlink:type="simple">Tib</abbrev>
                    </td><td rowspan="1" colspan="1">3.98</td><td rowspan="1" colspan="1">3.51</td><td rowspan="1" colspan="1">2.27</td><td rowspan="1" colspan="1">3.92</td><td rowspan="1" colspan="1">2.93</td></tr><tr><td rowspan="1" colspan="1">
                      <abbrev xmlns:xlink="http://www.w3.org/1999/xlink" xlink:title="Metatarsus" id="ABBRID0EPRAG" xlink:type="simple">Met</abbrev>
                    </td><td rowspan="1" colspan="1">2.53</td><td rowspan="1" colspan="1">2.17</td><td rowspan="1" colspan="1">2.37</td><td rowspan="1" colspan="1">4.35</td><td rowspan="1" colspan="1">–</td></tr><tr><td rowspan="1" colspan="1">
                      <abbrev xmlns:xlink="http://www.w3.org/1999/xlink" xlink:title="Tarsus" id="ABBRID0EHSAG" xlink:type="simple">Tar</abbrev>
                    </td><td rowspan="1" colspan="1">2.16</td><td rowspan="1" colspan="1">2.16</td><td rowspan="1" colspan="1">1.72</td><td rowspan="1" colspan="1">1.93</td><td rowspan="1" colspan="1">0.85</td></tr><tr><td rowspan="1" colspan="1">Total</td><td rowspan="1" colspan="1">17.28</td><td rowspan="1" colspan="1">14.20</td><td rowspan="1" colspan="1">12.07</td><td rowspan="1" colspan="1">17.56</td><td rowspan="1" colspan="1">8.38</td></tr></tbody></table></table-wrap><fig id="F4" position="float" orientation="portrait"><object-id xmlns:xlink="http://www.w3.org/1999/xlink" content-type="doi" xlink:type="simple">10.3897/zookeys.1247.155398.figure4</object-id><object-id xmlns:xlink="http://www.w3.org/1999/xlink" content-type="zenodo_dep_id" xlink:type="simple">16405531</object-id><object-id xmlns:xlink="http://www.w3.org/1999/xlink" content-type="arpha" xlink:type="simple">98D3A451-6862-5D0A-AA64-E102A73ED137</object-id><label>Figure 4.</label><caption><p><italic><tp:taxon-name><tp:taxon-name-part taxon-name-part-type="genus" reg="Phlogiellus">Phlogiellus</tp:taxon-name-part><tp:taxon-name-part taxon-name-part-type="species" reg="khampheng">khampheng</tp:taxon-name-part></tp:taxon-name></italic> sp. nov. Holotype, ♂, NUoL00058–PKP0001 right palp. <bold>A.</bold> Retrolateral view; <bold>B.</bold> Ventral view; <bold>C.</bold> Prolateral view.</p></caption><graphic xmlns:xlink="http://www.w3.org/1999/xlink" xlink:href="zookeys-1247-019_article-155398__-g004.jpg" position="float" orientation="portrait" xlink:type="simple" id="oo_1379324.jpg"><uri content-type="original_file" xlink:type="simple">https://binary.pensoft.net/fig/1379324</uri></graphic></fig><p><bold><italic>Palp bulb and embolus</italic></bold> (<abbrev xmlns:xlink="http://www.w3.org/1999/xlink" xlink:title="Palp bulb length" id="ABBRID0ESUAG" xlink:type="simple">PBL</abbrev>+<abbrev xmlns:xlink="http://www.w3.org/1999/xlink" xlink:title="Embolus length along a straight line with the bulb" id="ABBRID0EWUAG" xlink:type="simple">ELS</abbrev>) 1.82 length, palp bulb oval shape and partly concave, 0.90 width (<abbrev xmlns:xlink="http://www.w3.org/1999/xlink" xlink:title="Palp bulb width" id="ABBRID0E1UAG" xlink:type="simple">PBW</abbrev>), 0.65 length (<abbrev xmlns:xlink="http://www.w3.org/1999/xlink" xlink:title="Palp bulb length" id="ABBRID0E5UAG" xlink:type="simple">PBL</abbrev>). Embolus needle-like shape 0.42 width (<abbrev xmlns:xlink="http://www.w3.org/1999/xlink" xlink:title="Embolus width" id="ABBRID0ECVAG" xlink:type="simple">EW</abbrev>), 1.17 length along a straight line with the bulb (<abbrev xmlns:xlink="http://www.w3.org/1999/xlink" xlink:title="Embolus length along a straight line with the bulb" id="ABBRID0EGVAG" xlink:type="simple">ELS</abbrev>) and 1.33 embolus length along the curve (<abbrev xmlns:xlink="http://www.w3.org/1999/xlink" xlink:title="Embolus length along the curve" id="ABBRID0EKVAG" xlink:type="simple">ELC</abbrev>), embolus thin, curve and twist on needle tip. Single longitudinal keel present (Fig. <xref ref-type="fig" rid="F4">4A</xref>). Palp bulb twisted at 59° angle between highest and lowest point of embolus (<abbrev xmlns:xlink="http://www.w3.org/1999/xlink" xlink:title="Angle between the lowest and highest point of the embolus" id="ABBRID0ESVAG" xlink:type="simple">ALH</abbrev>) (Fig. <xref ref-type="fig" rid="F8">8</xref>). Ratios; <abbrev xmlns:xlink="http://www.w3.org/1999/xlink" xlink:title="Embolus length along the curve" id="ABBRID0E1VAG" xlink:type="simple">ELC</abbrev>/<abbrev xmlns:xlink="http://www.w3.org/1999/xlink" xlink:title="Palp bulb length" id="ABBRID0E5VAG" xlink:type="simple">PBL</abbrev> = 2.04, <abbrev xmlns:xlink="http://www.w3.org/1999/xlink" xlink:title="Embolus length along a straight line with the bulb" id="ABBRID0ECWAG" xlink:type="simple">ELS</abbrev>/<abbrev xmlns:xlink="http://www.w3.org/1999/xlink" xlink:title="Palp bulb length" id="ABBRID0EGWAG" xlink:type="simple">PBL</abbrev> = 1.8, <abbrev xmlns:xlink="http://www.w3.org/1999/xlink" xlink:title="Embolus width" id="ABBRID0EKWAG" xlink:type="simple">EW</abbrev>/<abbrev xmlns:xlink="http://www.w3.org/1999/xlink" xlink:title="Palp bulb length" id="ABBRID0EOWAG" xlink:type="simple">PBL</abbrev> = 0.64, <abbrev xmlns:xlink="http://www.w3.org/1999/xlink" xlink:title="Embolus length along the curve" id="ABBRID0ESWAG" xlink:type="simple">ELC</abbrev>/<abbrev xmlns:xlink="http://www.w3.org/1999/xlink" xlink:title="Embolus width" id="ABBRID0EWWAG" xlink:type="simple">EW</abbrev> = 3.16 and <abbrev xmlns:xlink="http://www.w3.org/1999/xlink" xlink:title="Embolus length along a straight line with the bulb" id="ABBRID0E1WAG" xlink:type="simple">ELS</abbrev>/<abbrev xmlns:xlink="http://www.w3.org/1999/xlink" xlink:title="Embolus width" id="ABBRID0E5WAG" xlink:type="simple">EW</abbrev> = 2.78.</p><p><bold>Female. <italic>Paratype</italic></bold> ♀, NUoL00058–PKP0003: Color chocolate brown in life, carapace brown (Fig. <xref ref-type="fig" rid="F2">2B</xref>). Total length 20.92 (including chelicerae); carapace 4.42 width, 6.70 length, 2.76 high; procurved deep foveal, 1.10 width; carapace brown with a cover of short, whitish hairs dorsally, chocolate brown on lateral margins (Fig. <xref ref-type="fig" rid="F2">2B</xref>). Ocular tubercle 1.15 width, 0.86 length, Clypeus absent. <abbrev xmlns:xlink="http://www.w3.org/1999/xlink" xlink:title="Posterior eye row" id="ABBRID0EQXAG" xlink:type="simple">PER</abbrev> slightly recurved; <abbrev xmlns:xlink="http://www.w3.org/1999/xlink" xlink:title="Anterior eye row" id="ABBRID0EUXAG" xlink:type="simple">AER</abbrev> slightly procurved; eyes whitish, <abbrev xmlns:xlink="http://www.w3.org/1999/xlink" xlink:title="Anterior lateral eyes" id="ABBRID0EYXAG" xlink:type="simple">ALE</abbrev> larger than the round <abbrev xmlns:xlink="http://www.w3.org/1999/xlink" xlink:title="Anterior median eyes" id="ABBRID0E3XAG" xlink:type="simple">AME</abbrev>; <abbrev xmlns:xlink="http://www.w3.org/1999/xlink" xlink:title="Anterior median eyes" id="ABBRID0EAYAG" xlink:type="simple">AME</abbrev> 0.20 length 0.21 width; <abbrev xmlns:xlink="http://www.w3.org/1999/xlink" xlink:title="Anterior lateral eyes" id="ABBRID0EEYAG" xlink:type="simple">ALE</abbrev> 0.31 length 0.16 width; <abbrev xmlns:xlink="http://www.w3.org/1999/xlink" xlink:title="Posterior lateral eyes" id="ABBRID0EIYAG" xlink:type="simple">PLE</abbrev> 0.22 length 0.15 width; <abbrev xmlns:xlink="http://www.w3.org/1999/xlink" xlink:title="Posterior median eyes" id="ABBRID0EMYAG" xlink:type="simple">PME</abbrev> .0.24 length 0.13 width; eye interdistances: <abbrev xmlns:xlink="http://www.w3.org/1999/xlink" xlink:title="Posterior median eyes" id="ABBRID0EQYAG" xlink:type="simple">PME</abbrev>–<abbrev xmlns:xlink="http://www.w3.org/1999/xlink" xlink:title="Posterior median eyes" id="ABBRID0EUYAG" xlink:type="simple">PME</abbrev> 0.52; <abbrev xmlns:xlink="http://www.w3.org/1999/xlink" xlink:title="Posterior median eyes" id="ABBRID0EYYAG" xlink:type="simple">PME</abbrev>–<abbrev xmlns:xlink="http://www.w3.org/1999/xlink" xlink:title="Posterior lateral eyes" id="ABBRID0E3YAG" xlink:type="simple">PLE</abbrev> 0.05; <abbrev xmlns:xlink="http://www.w3.org/1999/xlink" xlink:title="Posterior lateral eyes" id="ABBRID0EAZAG" xlink:type="simple">PLE</abbrev>–<abbrev xmlns:xlink="http://www.w3.org/1999/xlink" xlink:title="Posterior lateral eyes" id="ABBRID0EEZAG" xlink:type="simple">PLE</abbrev> 0.93; <abbrev xmlns:xlink="http://www.w3.org/1999/xlink" xlink:title="Anterior lateral eyes" id="ABBRID0EIZAG" xlink:type="simple">ALE</abbrev>–<abbrev xmlns:xlink="http://www.w3.org/1999/xlink" xlink:title="Posterior lateral eyes" id="ABBRID0EMZAG" xlink:type="simple">PLE</abbrev> 0.12; <abbrev xmlns:xlink="http://www.w3.org/1999/xlink" xlink:title="Anterior lateral eyes" id="ABBRID0EQZAG" xlink:type="simple">ALE</abbrev>–<abbrev xmlns:xlink="http://www.w3.org/1999/xlink" xlink:title="Posterior median eyes" id="ABBRID0EUZAG" xlink:type="simple">PME</abbrev> 0.15; <abbrev xmlns:xlink="http://www.w3.org/1999/xlink" xlink:title="Anterior lateral eyes" id="ABBRID0EYZAG" xlink:type="simple">ALE</abbrev>–<abbrev xmlns:xlink="http://www.w3.org/1999/xlink" xlink:title="Anterior lateral eyes" id="ABBRID0E3ZAG" xlink:type="simple">ALE</abbrev> 0.66; <abbrev xmlns:xlink="http://www.w3.org/1999/xlink" xlink:title="Anterior median eyes" id="ABBRID0EA1AG" xlink:type="simple">AME</abbrev>–<abbrev xmlns:xlink="http://www.w3.org/1999/xlink" xlink:title="Posterior median eyes" id="ABBRID0EE1AG" xlink:type="simple">PME</abbrev> 0.10; <abbrev xmlns:xlink="http://www.w3.org/1999/xlink" xlink:title="Anterior median eyes" id="ABBRID0EI1AG" xlink:type="simple">AME</abbrev>–<abbrev xmlns:xlink="http://www.w3.org/1999/xlink" xlink:title="Anterior median eyes" id="ABBRID0EM1AG" xlink:type="simple">AME</abbrev> 0.11; and <abbrev xmlns:xlink="http://www.w3.org/1999/xlink" xlink:title="Anterior median eyes" id="ABBRID0EQ1AG" xlink:type="simple">AME</abbrev>–<abbrev xmlns:xlink="http://www.w3.org/1999/xlink" xlink:title="Anterior lateral eyes" id="ABBRID0EU1AG" xlink:type="simple">ALE</abbrev> 0.05. Chelicerae 3.48 length, 270 width, dark brown with nine teeth, three horizontal rows with a series of needle form striker &lt;40 (Fig. <xref ref-type="fig" rid="F5">5A, B</xref>). Labium dark brown, 1.33 width, 0.91 length with 260 cuspules. Maxilla dark brown, 1.36 width, 2.22 length with 133 cuspules, covered with orange setae on prolateral surface and maxillary lyra absent. (Fig. <xref ref-type="fig" rid="F5">5C</xref>). Sternum dark brown, 2.72 width, 3.21 length with soft white hairs and strong dark hairs, with 3 pairs of sigillae present near lateral margin of coxa I, II and III, anterior pair 0.81 from sternal margin 0.09 width, 0.11 length; median pair 0.20 from sternal margin 0.10 width, 0.20 length; posterior pair 0.50 from sternal margin 0.14 width, 0.31 length.</p><fig id="F5" position="float" orientation="portrait"><object-id xmlns:xlink="http://www.w3.org/1999/xlink" content-type="doi" xlink:type="simple">10.3897/zookeys.1247.155398.figure5</object-id><object-id xmlns:xlink="http://www.w3.org/1999/xlink" content-type="zenodo_dep_id" xlink:type="simple">16405535</object-id><object-id xmlns:xlink="http://www.w3.org/1999/xlink" content-type="arpha" xlink:type="simple">2FA6ED75-E5EC-5D92-92A3-C1F2BCFD8B2F</object-id><label>Figure 5.</label><caption><p><italic><tp:taxon-name><tp:taxon-name-part taxon-name-part-type="genus" reg="Phlogiellus">Phlogiellus</tp:taxon-name-part><tp:taxon-name-part taxon-name-part-type="species" reg="khampheng">khampheng</tp:taxon-name-part></tp:taxon-name></italic> sp. nov. <bold>A–C.</bold> Paratype ♀, NUoL00058–PKP0003; <bold>D–F.</bold> Paratype ♀, NUoL00058–PKP0004. <bold>A.</bold> Chelicerae, retrolateral view; <bold>B.</bold> Chelicerae, prolateral view; <bold>C.</bold> Right maxilla, prolateral view; <bold>D.</bold> Maxilla, labium and cuspules, ventral view; <bold>E.</bold> Foveal groove, dorsal view; <bold>F.</bold> Ocular tubercle. Scale bars: 1 mm.</p></caption><graphic xmlns:xlink="http://www.w3.org/1999/xlink" xlink:href="zookeys-1247-019_article-155398__-g005.jpg" position="float" orientation="portrait" xlink:type="simple" id="oo_1379325.jpg"><uri content-type="original_file" xlink:type="simple">https://binary.pensoft.net/fig/1379325</uri></graphic></fig><fig id="F6" position="float" orientation="portrait"><object-id xmlns:xlink="http://www.w3.org/1999/xlink" content-type="doi" xlink:type="simple">10.3897/zookeys.1247.155398.figure6</object-id><object-id xmlns:xlink="http://www.w3.org/1999/xlink" content-type="zenodo_dep_id" xlink:type="simple">16405540</object-id><object-id xmlns:xlink="http://www.w3.org/1999/xlink" content-type="arpha" xlink:type="simple">53877698-4CF7-525C-A9BC-E5F73B433943</object-id><label>Figure 6.</label><caption><p><italic><tp:taxon-name><tp:taxon-name-part taxon-name-part-type="genus" reg="Phlogiellus">Phlogiellus</tp:taxon-name-part><tp:taxon-name-part taxon-name-part-type="species" reg="khampheng">khampheng</tp:taxon-name-part></tp:taxon-name></italic> sp. nov. <bold>A.</bold> Paratype ♀, NUoL00058–PKP0004: <bold>B, C.</bold> Paratype ♀, NUoL00058–KP0005. <bold>A, B.</bold> Spermathecae, dorsal view; <bold>C.</bold> Spermathecae, apical view. Scale bars: 1 mm.</p></caption><graphic xmlns:xlink="http://www.w3.org/1999/xlink" xlink:href="zookeys-1247-019_article-155398__-g006.jpg" position="float" orientation="portrait" xlink:type="simple" id="oo_1379326.jpg"><uri content-type="original_file" xlink:type="simple">https://binary.pensoft.net/fig/1379326</uri></graphic></fig><p><bold><italic>Abdomen</italic></bold> 6.05 width, 10.13 length, dark brown covered with short dark brown and long grayish white hairs dorsally, ventrally, and laterally. Spinnerets dark brown, covered with dark brown longer and thinner hairs; <abbrev xmlns:xlink="http://www.w3.org/1999/xlink" xlink:title="Posterior median spinnerets" id="ABBRID0EP4AG" xlink:type="simple">PMS</abbrev> 0.68 length, 0.34 width; <abbrev xmlns:xlink="http://www.w3.org/1999/xlink" xlink:title="Posterior lateral spinnerets" id="ABBRID0ET4AG" xlink:type="simple">PLS</abbrev> 2.80 length basal segment, median segment and apical segment (0.83, + 0.91, + 1.06), width (0.49, + 0.50, + 0.41).</p><p><bold><italic>Legs</italic></bold> dark brown, retrolateral and prolateral sides of femur covered with dark hair. Coxa and trochanter dark brown and covered with dark brown hairs. Patella, tibia, and metatarsus dark brown and covered with short and long brownish white hairs (Fig. <xref ref-type="fig" rid="F2">2B</xref>) Spination: metatarsus III ventral 0–0–1 (apical), metatarsus III prolateral 0–0–3 (apical) (Fig. <xref ref-type="fig" rid="F7">7A</xref>), metatarsus III retrolateral 0–0–1 (apical), metatarsus IV ventral 0–0–1 (apical), metatarsus IV prolateral 0–0–3 (apical), metatarsus IV retrolateral 0–0–1 (apical). Length of leg and palp segment show in Table <xref ref-type="table" rid="T2">2</xref>. Tarsus I, II, III with two claws (Fig. <xref ref-type="fig" rid="F7">7B</xref>) and tarsus IV with three claws, teeth on claws absent (Fig. <xref ref-type="fig" rid="F7">7C</xref>). Scopula undivided on metatarsus. Scopula completely divided on tarsus II, III and IV, undivided on tarsus I. Scopula divided by row of long spines. (Fig. <xref ref-type="fig" rid="F7">7D</xref>).</p><table-wrap id="T2" position="float" orientation="portrait"><label>Table 2.</label><caption><p>Legs and palp measurements (in mm) of paratype ♀, NUoL00058–PKP0003 <italic><tp:taxon-name><tp:taxon-name-part taxon-name-part-type="genus" reg="Phlogiellus">Phlogiellus</tp:taxon-name-part><tp:taxon-name-part taxon-name-part-type="species" reg="khampheng">khampheng</tp:taxon-name-part></tp:taxon-name></italic> sp. nov.</p></caption><table id="TID0EKQBG" rules="all"><tbody><tr><th rowspan="1" colspan="1"/><th rowspan="1" colspan="1">I</th><th rowspan="1" colspan="1">II</th><th rowspan="1" colspan="1">III</th><th rowspan="1" colspan="1">IV</th><th rowspan="1" colspan="1">Palp</th></tr><tr><td rowspan="1" colspan="1">
                      <abbrev xmlns:xlink="http://www.w3.org/1999/xlink" xlink:title="Femur" id="ABBRID0EGABG" xlink:type="simple">Fem</abbrev>
                    </td><td rowspan="1" colspan="1">4.57</td><td rowspan="1" colspan="1">3.47</td><td rowspan="1" colspan="1">3.19</td><td rowspan="1" colspan="1">4.41</td><td rowspan="1" colspan="1">3.14</td></tr><tr><td rowspan="1" colspan="1">Par</td><td rowspan="1" colspan="1">2.68</td><td rowspan="1" colspan="1">2.11</td><td rowspan="1" colspan="1">1.85</td><td rowspan="1" colspan="1">2.15</td><td rowspan="1" colspan="1">1.89</td></tr><tr><td rowspan="1" colspan="1">
                      <abbrev xmlns:xlink="http://www.w3.org/1999/xlink" xlink:title="Tibia" id="ABBRID0ERBBG" xlink:type="simple">Tib</abbrev>
                    </td><td rowspan="1" colspan="1">3.28</td><td rowspan="1" colspan="1">2.69</td><td rowspan="1" colspan="1">1.82</td><td rowspan="1" colspan="1">3.21</td><td rowspan="1" colspan="1">1.84</td></tr><tr><td rowspan="1" colspan="1">
                      <abbrev xmlns:xlink="http://www.w3.org/1999/xlink" xlink:title="Metatarsus" id="ABBRID0EJCBG" xlink:type="simple">Met</abbrev>
                    </td><td rowspan="1" colspan="1">2.23</td><td rowspan="1" colspan="1">1.82</td><td rowspan="1" colspan="1">2.10</td><td rowspan="1" colspan="1">3.21</td><td rowspan="1" colspan="1">–</td></tr><tr><td rowspan="1" colspan="1">
                      <abbrev xmlns:xlink="http://www.w3.org/1999/xlink" xlink:title="Tarsus" id="ABBRID0EBDBG" xlink:type="simple">Tar</abbrev>
                    </td><td rowspan="1" colspan="1">1.71</td><td rowspan="1" colspan="1">1.65</td><td rowspan="1" colspan="1">1.58</td><td rowspan="1" colspan="1">1.81</td><td rowspan="1" colspan="1">1.88</td></tr><tr><td rowspan="1" colspan="1">Total</td><td rowspan="1" colspan="1">14.42</td><td rowspan="1" colspan="1">11.74</td><td rowspan="1" colspan="1">10.54</td><td rowspan="1" colspan="1">14.79</td><td rowspan="1" colspan="1">8.75</td></tr></tbody></table></table-wrap><fig id="F7" position="float" orientation="portrait"><object-id xmlns:xlink="http://www.w3.org/1999/xlink" content-type="doi" xlink:type="simple">10.3897/zookeys.1247.155398.figure7</object-id><object-id xmlns:xlink="http://www.w3.org/1999/xlink" content-type="zenodo_dep_id" xlink:type="simple">16405544</object-id><object-id xmlns:xlink="http://www.w3.org/1999/xlink" content-type="arpha" xlink:type="simple">93FE8AD7-A601-5DF3-A602-FC3C727E89FC</object-id><label>Figure 7.</label><caption><p><italic><tp:taxon-name><tp:taxon-name-part taxon-name-part-type="genus" reg="Phlogiellus">Phlogiellus</tp:taxon-name-part><tp:taxon-name-part taxon-name-part-type="species" reg="khampheng">khampheng</tp:taxon-name-part></tp:taxon-name></italic> sp. nov. Paratype ♀, NUoL00058–PKP0003. <bold>A.</bold> Right tarsus III, prolateral view, arrow indicates spine on metatarsus; <bold>B.</bold> Right tarsus I, retrolateral view, claws of tarsus; <bold>C.</bold> Right tarsus IV, retrolateral view, arrow indicates third claws; <bold>D.</bold> Right tarsus III, ventral view, scopula divided, arrow indicates row of long spines Scale bars: 1 mm.</p></caption><graphic xmlns:xlink="http://www.w3.org/1999/xlink" xlink:href="zookeys-1247-019_article-155398__-g007.jpg" position="float" orientation="portrait" xlink:type="simple" id="oo_1379327.jpg"><uri content-type="original_file" xlink:type="simple">https://binary.pensoft.net/fig/1379327</uri></graphic></fig><fig id="F8" position="float" orientation="portrait"><object-id xmlns:xlink="http://www.w3.org/1999/xlink" content-type="doi" xlink:type="simple">10.3897/zookeys.1247.155398.figure8</object-id><object-id xmlns:xlink="http://www.w3.org/1999/xlink" content-type="zenodo_dep_id" xlink:type="simple">16405548</object-id><object-id xmlns:xlink="http://www.w3.org/1999/xlink" content-type="arpha" xlink:type="simple">EE277D87-7732-5E78-9FA5-18410ACDBFDC</object-id><label>Figure 8.</label><caption><p>Angle of the lowest to highest point of male embolus (<abbrev xmlns:xlink="http://www.w3.org/1999/xlink" xlink:title="Angle between the lowest and highest point of the embolus" id="ABBRID0EPFBG" xlink:type="simple">ALH</abbrev>). <bold>A.</bold><italic><tp:taxon-name><tp:taxon-name-part taxon-name-part-type="genus" reg="Phlogiellus">Phlogiellus</tp:taxon-name-part><tp:taxon-name-part taxon-name-part-type="species" reg="khampheng">khampheng</tp:taxon-name-part></tp:taxon-name></italic> sp. nov. holotype NUoL00058–PKP0001 ♂, prolateral view; <bold>B.</bold><italic><tp:taxon-name><tp:taxon-name-part taxon-name-part-type="genus" reg="Phlogiellus">Phlogiellus</tp:taxon-name-part><tp:taxon-name-part taxon-name-part-type="species" reg="khampheng">khampheng</tp:taxon-name-part></tp:taxon-name></italic> sp. nov. paratype NUoL00058–PKP0002 ♂, prolateral view; <bold>C.</bold><italic><tp:taxon-name><tp:taxon-name-part taxon-name-part-type="genus" reg="Phlogiellus">Phlogiellus</tp:taxon-name-part><tp:taxon-name-part taxon-name-part-type="species" reg="moniqueverdezae">moniqueverdezae</tp:taxon-name-part></tp:taxon-name></italic> ♂ Non-type C6–VA1, prolateral view; <bold>D.</bold><italic><tp:taxon-name><tp:taxon-name-part taxon-name-part-type="genus" reg="Phlogiellus">Phlogiellus</tp:taxon-name-part><tp:taxon-name-part taxon-name-part-type="species" reg="longipalpus">longipalpus</tp:taxon-name-part></tp:taxon-name></italic> ♂ Non-type B1–NA1, prolateral view. Scale bars: 1 mm.</p></caption><graphic xmlns:xlink="http://www.w3.org/1999/xlink" xlink:href="zookeys-1247-019_article-155398__-g008.jpg" position="float" orientation="portrait" xlink:type="simple" id="oo_1379328.jpg"><uri content-type="original_file" xlink:type="simple">https://binary.pensoft.net/fig/1379328</uri></graphic></fig><p><bold><italic>Spermatheca</italic></bold> twin receptacles with sub-apical buds present; basal 0.44 width, 0.43 high, sub-apical bud 0.33 width, 0.73 high; the tops of sub-apical buds are ridged and swollen.</p><p><bold>Female. <italic>Paratype</italic></bold> ♀, NUoL00058–PKP0004: Color chocolate brown (in life), carapace brown. Total length 20.46 (including chelicerae); carapace 4.12 width, 5.58 length, 2.12 high; procurved deep fovea, 0.75 width (Fig. <xref ref-type="fig" rid="F5">5E</xref>); carapace brown with a cover of short, whitish hairs dorsally, chocolate-brown on lateral margins. Ocular tubercle 1.07 width, 0.67 length. (Fig. <xref ref-type="fig" rid="F5">5F</xref>). <abbrev xmlns:xlink="http://www.w3.org/1999/xlink" xlink:title="Posterior eye row" id="ABBRID0EBIBG" xlink:type="simple">PER</abbrev> slightly recurved and <abbrev xmlns:xlink="http://www.w3.org/1999/xlink" xlink:title="Anterior eye row" id="ABBRID0EFIBG" xlink:type="simple">AER</abbrev> slightly procurved; eyes whitish, <abbrev xmlns:xlink="http://www.w3.org/1999/xlink" xlink:title="Anterior lateral eyes" id="ABBRID0EJIBG" xlink:type="simple">ALE</abbrev> larger than the round <abbrev xmlns:xlink="http://www.w3.org/1999/xlink" xlink:title="Anterior median eyes" id="ABBRID0ENIBG" xlink:type="simple">AME</abbrev>; <abbrev xmlns:xlink="http://www.w3.org/1999/xlink" xlink:title="Anterior median eyes" id="ABBRID0ERIBG" xlink:type="simple">AME</abbrev> 0.19 length 0.18 width; <abbrev xmlns:xlink="http://www.w3.org/1999/xlink" xlink:title="Anterior lateral eyes" id="ABBRID0EVIBG" xlink:type="simple">ALE</abbrev> 0.27 length 0.13 width; <abbrev xmlns:xlink="http://www.w3.org/1999/xlink" xlink:title="Posterior lateral eyes" id="ABBRID0EZIBG" xlink:type="simple">PLE</abbrev> 0.18 length 0.10 width; <abbrev xmlns:xlink="http://www.w3.org/1999/xlink" xlink:title="Posterior median eyes" id="ABBRID0E4IBG" xlink:type="simple">PME</abbrev> 0.17 length 0.11 width; eye interdistances: <abbrev xmlns:xlink="http://www.w3.org/1999/xlink" xlink:title="Posterior median eyes" id="ABBRID0EBJBG" xlink:type="simple">PME</abbrev>–<abbrev xmlns:xlink="http://www.w3.org/1999/xlink" xlink:title="Posterior median eyes" id="ABBRID0EFJBG" xlink:type="simple">PME</abbrev> 0.52; <abbrev xmlns:xlink="http://www.w3.org/1999/xlink" xlink:title="Posterior median eyes" id="ABBRID0EJJBG" xlink:type="simple">PME</abbrev>–<abbrev xmlns:xlink="http://www.w3.org/1999/xlink" xlink:title="Posterior lateral eyes" id="ABBRID0ENJBG" xlink:type="simple">PLE</abbrev> 0.05; <abbrev xmlns:xlink="http://www.w3.org/1999/xlink" xlink:title="Posterior lateral eyes" id="ABBRID0ERJBG" xlink:type="simple">PLE</abbrev>–<abbrev xmlns:xlink="http://www.w3.org/1999/xlink" xlink:title="Posterior lateral eyes" id="ABBRID0EVJBG" xlink:type="simple">PLE</abbrev> 0.84; <abbrev xmlns:xlink="http://www.w3.org/1999/xlink" xlink:title="Anterior lateral eyes" id="ABBRID0EZJBG" xlink:type="simple">ALE</abbrev>–<abbrev xmlns:xlink="http://www.w3.org/1999/xlink" xlink:title="Posterior lateral eyes" id="ABBRID0E4JBG" xlink:type="simple">PLE</abbrev> 0.13; <abbrev xmlns:xlink="http://www.w3.org/1999/xlink" xlink:title="Anterior lateral eyes" id="ABBRID0EBKBG" xlink:type="simple">ALE</abbrev>–<abbrev xmlns:xlink="http://www.w3.org/1999/xlink" xlink:title="Posterior median eyes" id="ABBRID0EFKBG" xlink:type="simple">PME</abbrev> 0.18; <abbrev xmlns:xlink="http://www.w3.org/1999/xlink" xlink:title="Anterior lateral eyes" id="ABBRID0EJKBG" xlink:type="simple">ALE</abbrev>–<abbrev xmlns:xlink="http://www.w3.org/1999/xlink" xlink:title="Anterior lateral eyes" id="ABBRID0ENKBG" xlink:type="simple">ALE</abbrev> 0.57; <abbrev xmlns:xlink="http://www.w3.org/1999/xlink" xlink:title="Anterior median eyes" id="ABBRID0ERKBG" xlink:type="simple">AME</abbrev>–<abbrev xmlns:xlink="http://www.w3.org/1999/xlink" xlink:title="Posterior median eyes" id="ABBRID0EVKBG" xlink:type="simple">PME</abbrev> 0.13; <abbrev xmlns:xlink="http://www.w3.org/1999/xlink" xlink:title="Anterior median eyes" id="ABBRID0EZKBG" xlink:type="simple">AME</abbrev>–<abbrev xmlns:xlink="http://www.w3.org/1999/xlink" xlink:title="Anterior median eyes" id="ABBRID0E4KBG" xlink:type="simple">AME</abbrev> 0.13; and <abbrev xmlns:xlink="http://www.w3.org/1999/xlink" xlink:title="Anterior median eyes" id="ABBRID0EBLBG" xlink:type="simple">AME</abbrev>–<abbrev xmlns:xlink="http://www.w3.org/1999/xlink" xlink:title="Anterior lateral eyes" id="ABBRID0EFLBG" xlink:type="simple">ALE</abbrev> 0.09. Chelicerae 2.89 length, 2.15 width, dark brown with nine teeth, three horizontal rows with a series of needle form striker &lt;40, Labium dark brown, 1.14 width, 0.80 length with 229 cuspules (Fig. <xref ref-type="fig" rid="F5">5D</xref>). Maxilla dark brown, 1.21 width, 2.08 length with 109 cuspules, covered with orange setae on prolateral surface and maxillary lyra absent. Sternum dark brown, 2.43 width, 2.95 length with soft white hairs and strong dark hairs, with three pairs of sigillae present near lateral margin of coxa I, II, and III, anterior pair 0.13 from sternal margin 0.06 width, 0.11 length; median pair 0.20 from sternal margin 0.09 width, 0.18 length; posterior pair 0.40 from sternal margin 0.11 width, 0.27 length.</p><p><italic>Abdomen</italic> dark brown 6.23 width, 10.60 length covered with short dark brown and long grayish white hirsute dorsally, ventrally, and laterally. Spinnerets dark brown, covered with dark brown longer and thinner hairs; <abbrev xmlns:xlink="http://www.w3.org/1999/xlink" xlink:title="Posterior median spinnerets" id="ABBRID0ERLBG" xlink:type="simple">PMS</abbrev> 0.73 length, 0.31 width; <abbrev xmlns:xlink="http://www.w3.org/1999/xlink" xlink:title="Posterior lateral spinnerets" id="ABBRID0EVLBG" xlink:type="simple">PLS</abbrev> 2.81 length basal segment, median segment and apical segment (0.85, + 0.90, + 1.06), width (0.49 + 0.53 + 0.44).</p><p><bold><italic>Legs</italic></bold> dark brown, retrolateral and prolateral of femur covered with dark hair. Coxa and trochanter dark brown and covered with dark brown hairs. Patella, tibia, and metatarsus dark brown and covered with short and long brownish white hairs. Spination: metatarsus III ventral 0–0–1 (apical), metatarsus III prolateral 0–0–3 (apical), metatarsus III retrolateral 0–0–1 (apical), metatarsus IV ventral 0–0–1 (apical), metatarsus IV prolateral 0–0–3 (apical), metatarsus IV retrolateral 0–0–1 (apical), Length of leg and palp segment show in Table <xref ref-type="table" rid="T3">3</xref>. Tarsi I, II, III with two claws and tarsus IV with three claws, teeth on claws absent. Scopula undivided on metatarsus. Scopula completely divided on tarsus II, III, and IV, undivided on tarsus I. Scopula divided by row of long spines.</p><table-wrap id="T3" position="float" orientation="portrait"><label>Table 3.</label><caption><p>Legs and palp measurements (in mm) of paratype ♀, NUoL00058–PKP0004 <italic><tp:taxon-name><tp:taxon-name-part taxon-name-part-type="genus" reg="Phlogiellus">Phlogiellus</tp:taxon-name-part><tp:taxon-name-part taxon-name-part-type="species" reg="khampheng">khampheng</tp:taxon-name-part></tp:taxon-name></italic> sp. nov.</p></caption><table id="TID0EOZBG" rules="all"><tbody><tr><th rowspan="1" colspan="1"/><th rowspan="1" colspan="1">I</th><th rowspan="1" colspan="1">II</th><th rowspan="1" colspan="1">III</th><th rowspan="1" colspan="1">IV</th><th rowspan="1" colspan="1">Palp</th></tr><tr><td rowspan="1" colspan="1">
                      <abbrev xmlns:xlink="http://www.w3.org/1999/xlink" xlink:title="Femur" id="ABBRID0EUNBG" xlink:type="simple">Fem</abbrev>
                    </td><td rowspan="1" colspan="1">4.43</td><td rowspan="1" colspan="1">3.84</td><td rowspan="1" colspan="1">3.13</td><td rowspan="1" colspan="1">4.15</td><td rowspan="1" colspan="1">3.25</td></tr><tr><td rowspan="1" colspan="1">Par</td><td rowspan="1" colspan="1">2.77</td><td rowspan="1" colspan="1">2.27</td><td rowspan="1" colspan="1">1.88</td><td rowspan="1" colspan="1">2.31</td><td rowspan="1" colspan="1">1.93</td></tr><tr><td rowspan="1" colspan="1">
                      <abbrev xmlns:xlink="http://www.w3.org/1999/xlink" xlink:title="Tibia" id="ABBRID0E6OBG" xlink:type="simple">Tib</abbrev>
                    </td><td rowspan="1" colspan="1">3.06</td><td rowspan="1" colspan="1">2.56</td><td rowspan="1" colspan="1">1.72</td><td rowspan="1" colspan="1">3.26</td><td rowspan="1" colspan="1">2.14</td></tr><tr><td rowspan="1" colspan="1">
                      <abbrev xmlns:xlink="http://www.w3.org/1999/xlink" xlink:title="Metatarsus" id="ABBRID0EXPBG" xlink:type="simple">Met</abbrev>
                    </td><td rowspan="1" colspan="1">2.12</td><td rowspan="1" colspan="1">1.90</td><td rowspan="1" colspan="1">1.74</td><td rowspan="1" colspan="1">2.86</td><td rowspan="1" colspan="1">–</td></tr><tr><td rowspan="1" colspan="1">
                      <abbrev xmlns:xlink="http://www.w3.org/1999/xlink" xlink:title="Tarsus" id="ABBRID0EPQBG" xlink:type="simple">Tar</abbrev>
                    </td><td rowspan="1" colspan="1">1.88</td><td rowspan="1" colspan="1">1.73</td><td rowspan="1" colspan="1">1.53</td><td rowspan="1" colspan="1">1.68</td><td rowspan="1" colspan="1">2.08</td></tr><tr><td rowspan="1" colspan="1">Total</td><td rowspan="1" colspan="1">14.26</td><td rowspan="1" colspan="1">12.30</td><td rowspan="1" colspan="1">10.00</td><td rowspan="1" colspan="1">14.06</td><td rowspan="1" colspan="1">9.40</td></tr></tbody></table></table-wrap><p><bold><italic>Spermatheca</italic></bold> twin receptacles with sub-apical buds present (Fig. <xref ref-type="fig" rid="F6">6A</xref>); basal 0.30 width, 0.42 high, sub-apical bud 0.25 width, 0.74 high, the tops of sub-apical buds are ridged and swollen (Fig. <xref ref-type="fig" rid="F6">6C</xref>).</p></tp:treatment-sec><tp:treatment-sec sec-type="distribution" id="SECID0EESBG"><title>Distribution and natural history.</title><p><italic><tp:taxon-name><tp:taxon-name-part taxon-name-part-type="genus" reg="Phlogiellus">Phlogiellus</tp:taxon-name-part><tp:taxon-name-part taxon-name-part-type="species" reg="khampheng">khampheng</tp:taxon-name-part></tp:taxon-name></italic> sp. nov. specimens were collected from a mixed deciduous forest in the mountains near Pakse, Lao PDR. The habitat, situated at an elevation of 265 m, is characterized by a relatively open area with numerous boulders and cobbles. Large trees providing ample shade dominate the landscape. The spiders are opportunistic utilizing various microhabitats such as soil walls, under rocks (Fig. <xref ref-type="fig" rid="F9">9B</xref>), beneath timber, within cracks in timber (Fig. <xref ref-type="fig" rid="F1">1E</xref>), and inside tree hollows. Some nests are also constructed in cavities under bamboo roots (Fig. <xref ref-type="fig" rid="F1">1D</xref>). A silk structure is often built around the entrance of their nests. In this environment, <italic><tp:taxon-name><tp:taxon-name-part taxon-name-part-type="genus" reg="Phlogiellus">P.</tp:taxon-name-part><tp:taxon-name-part taxon-name-part-type="species" reg="khampheng">khampheng</tp:taxon-name-part></tp:taxon-name></italic> sp. nov. is frequently found near colonies of ants and termites. Remains of these insects are often discovered within their retreats, suggesting that ants and termites form a significant part of their diet. During the observation, a notably small female <italic><tp:taxon-name><tp:taxon-name-part taxon-name-part-type="genus" reg="Phlogiellus">P.</tp:taxon-name-part><tp:taxon-name-part taxon-name-part-type="species" reg="khampheng">khampheng</tp:taxon-name-part></tp:taxon-name></italic> sp. nov. (non-type NUoL00058–PKP0006 ♀) was encountered, measuring only 9.94 mm in total length from chelicerae to abdomen. This specimen was less than half the size of two paratypes: NUoL00058–PKP0004 (20.46 mm) and NUoL00058–PKP0003 (20.92 mm). Despite its diminutive size, this female was observed carrying an egg sac. Upon examination, the egg sac revealed a relatively low fecundity, containing only seven spiderlings (Fig. <xref ref-type="fig" rid="F9">9A</xref>) possibly due to age, with larger older females producing more young.</p><fig id="F9" position="float" orientation="portrait"><object-id xmlns:xlink="http://www.w3.org/1999/xlink" content-type="doi" xlink:type="simple">10.3897/zookeys.1247.155398.figure9</object-id><object-id xmlns:xlink="http://www.w3.org/1999/xlink" content-type="zenodo_dep_id" xlink:type="simple">16405552</object-id><object-id xmlns:xlink="http://www.w3.org/1999/xlink" content-type="arpha" xlink:type="simple">FDFE2CF8-A10A-533C-9485-2F5C69F66A87</object-id><label>Figure 9.</label><caption><p><italic><tp:taxon-name><tp:taxon-name-part taxon-name-part-type="genus" reg="Phlogiellus">Phlogiellus</tp:taxon-name-part><tp:taxon-name-part taxon-name-part-type="species" reg="khampheng">khampheng</tp:taxon-name-part></tp:taxon-name></italic> sp. nov. <bold>A.</bold> Non-type NUoL00058–PKP0006 ♀ adult carrying an egg sac; <bold>B.</bold> Subterranean system of silk tube retreats under rock.</p></caption><graphic xmlns:xlink="http://www.w3.org/1999/xlink" xlink:href="zookeys-1247-019_article-155398__-g009.jpg" position="float" orientation="portrait" xlink:type="simple" id="oo_1379329.jpg"><uri content-type="original_file" xlink:type="simple">https://binary.pensoft.net/fig/1379329</uri></graphic></fig></tp:treatment-sec><tp:treatment-sec sec-type="etymology" id="SECID0EXUBG"><title>Etymology.</title><p>The species name “Khampheng” originates from the Lao and Thai languages, particularly in the Northeastern region, where it is used as a term of endearment to refer to someone who is cherished and precious to the speaker. The word carries a strong connotation of deep affection and high esteem, and it is often used in a loving and respectful manner when addressing or describing a person of great importance in one’s life. By choosing this name, the authors sought to convey the special and valuable relationship between Thailand and Laos, the two countries that collaborated closely in the discovery of this remarkable new tarantula species. “Khampheng” symbolizes the mutual respect, friendship, and cooperation that enabled the two nations to work together in advancing our understanding of the natural world and the incredible biodiversity it contains.</p></tp:treatment-sec><tp:treatment-sec><!--Section generated to contain objects referenced in tp:taxon-treatment.--><fig id="F1" position="float" orientation="portrait"><object-id xmlns:xlink="http://www.w3.org/1999/xlink" content-type="doi" xlink:type="simple">10.3897/zookeys.1247.155398.figure1</object-id><object-id xmlns:xlink="http://www.w3.org/1999/xlink" content-type="zenodo_dep_id" xlink:type="simple">16405513</object-id><object-id xmlns:xlink="http://www.w3.org/1999/xlink" content-type="arpha" xlink:type="simple">38E71650-4D4F-5C50-A2A4-2F2E10F280AC</object-id><label>Figure 1.</label><caption><p>Locality of <italic><tp:taxon-name><tp:taxon-name-part taxon-name-part-type="genus" reg="Phlogiellus">Phlogiellus</tp:taxon-name-part><tp:taxon-name-part taxon-name-part-type="species" reg="khampheng">khampheng</tp:taxon-name-part></tp:taxon-name></italic> sp. nov. <bold>A.</bold> Type locality; <bold>B, C.</bold> Habitat in the type locality, Pakse, Champasack Province, elevation 265 m; <bold>D.</bold> Habitat under a bamboo root cavity retreat. <bold>E.</bold> Habitat on timber.</p></caption><graphic xmlns:xlink="http://www.w3.org/1999/xlink" xlink:href="zookeys-1247-019_article-155398__-g001.jpg" position="float" orientation="portrait" xlink:type="simple" id="oo_1379321.jpg"><uri content-type="original_file" xlink:type="simple">https://binary.pensoft.net/fig/1379321</uri></graphic></fig></tp:treatment-sec><ref-list><ref id="B18"><mixed-citation xmlns:xlink="http://www.w3.org/1999/xlink" xlink:type="simple"><person-group><name name-style="western"><surname>Kishida</surname><given-names>K</given-names></name></person-group> (<year>1920</year>) <article-title>Note on <italic><tp:taxon-name><tp:taxon-name-part taxon-name-part-type="genus">Yamia</tp:taxon-name-part><tp:taxon-name-part taxon-name-part-type="species">watasei</tp:taxon-name-part></tp:taxon-name></italic>, a new spider of the family <tp:taxon-name><tp:taxon-name-part taxon-name-part-type="family">Aviculariidae</tp:taxon-name-part></tp:taxon-name>.</article-title><source>Zoological Magazine Tokyo</source><volume>32</volume>: <fpage>299</fpage>–<lpage>307</lpage>.</mixed-citation></ref></ref-list></tp:taxon-treatment>
